# Supplementary material for: Fatty Acid Signaling Impacts Prostate Cancer Lineage Plasticity in an Autocrine and Paracrine Manner
Source: Cancers (Basel). 2022 Jul 15;14(14):3449. doi: 10.3390/cancers14143449 (PMC9318639; doi:10.3390/cancers14143449)
Supplement: Supplementary file 1 [file cancers-14-03449-s001.zip]

Archive with 3 entries (3 files):
- Supplement Figures.pdf
- Supplement Table1.pdf
- Supplement Table2.pdf
